# Supplementary material for: N-(2,3-Dimethyl­phen­yl)acetamide
Source: Acta Crystallogr Sect E Struct Rep Online. 2009 Apr 8;65(Pt 5):o964. doi: 10.1107/S1600536809011891 (PMC2977664; doi:10.1107/S1600536809011891)
Supplement: Supplementary file 2 [file e-65-0o964-Isup2.hkl]

# 
# h,k,l, Fc-squared, Fo-squared, sigma(Fo-squared) and status flag 
# 
data_I
_shelx_title ' GA3 P21/N' 
_shelx_refln_list_code          4 
_shelx_F_calc_maximum       98.14 
_exptl_crystal_F_000       352.00 
_reflns_d_resolution_high  0.8302 
 
loop_ 
 _symmetry_equiv_pos_as_xyz 
 'x, y, z' 
 '-x+1/2, y+1/2, -z+1/2' 
 '-x, -y, -z' 
 'x-1/2, -y-1/2, z-1/2' 
 
_cell_length_a     4.7961 
_cell_length_b    12.3850 
_cell_length_c    15.4750 
_cell_angle_alpha  90.000 
_cell_angle_beta   96.230 
_cell_angle_gamma  90.000 
 
_shelx_F_squared_multiplier     1.000 
 
loop_ 
 _refln_index_h 
 _refln_index_k 
 _refln_index_l 
 _refln_F_squared_calc 
 _refln_F_squared_meas 
 _refln_F_squared_sigma 
 _refln_observed_status 
   2   0   0      263.88      273.41      9.38 o 
   4   0   0       86.37       93.68      5.38 o 
   1   1   0     4301.13     4066.73      4.90 o 
   2   1   0      415.93      424.76      2.06 o 
   3   1   0      317.00      337.48      3.10 o 
   4   1   0        5.13        0.03      1.87 o 
   5   1   0        5.63        5.07      3.75 o 
   0   2   0      367.99      356.19      4.01 o 
   1   2   0     1647.21     1603.70      5.99 o 
   2   2   0        8.10        6.79      0.87 o 
   3   2   0      120.58      112.64      3.25 o 
   4   2   0      231.98      227.99      9.86 o 
   5   2   0       23.54       24.60      4.90 o 
   1   3   0     1009.37     1089.20      6.29 o 
   2   3   0      193.70      184.72      1.49 o 
   3   3   0       11.01        8.61      1.50 o 
   4   3   0       13.50       19.77      3.42 o 
   5   3   0        4.96       11.09      2.95 o 
   0   4   0      350.10      319.04      5.58 o 
   1   4   0      165.34      173.30      1.69 o 
   2   4   0        4.30        5.34      1.24 o 
   3   4   0       14.38       12.72      1.53 o 
   4   4   0       59.03       55.16      3.17 o 
   5   4   0       30.06       32.20      6.36 o 
   1   5   0        0.68        0.59      0.95 o 
   2   5   0       94.45       76.12      1.45 o 
   3   5   0        0.09       -0.41      1.42 o 
   4   5   0       25.11       23.86      3.78 o 
   5   5   0        0.73        3.01      2.80 o 
   0   6   0        0.50        0.10      3.46 o 
   1   6   0      379.71      379.63      2.51 o 
   2   6   0        1.55        2.86      1.22 o 
   3   6   0        4.64        3.48      1.44 o 
   4   6   0       59.35       63.96      5.93 o 
   5   6   0        2.32        2.30     10.52 o 
   1   7   0        0.65       -0.62      1.01 o 
   2   7   0       70.05       64.27      3.92 o 
   3   7   0       79.23       81.91      4.05 o 
   4   7   0       83.92       91.57      3.38 o 
   5   7   0        5.81       10.09      4.57 o 
   0   8   0       87.90       68.24      5.30 o 
   1   8   0        3.51        7.56      1.83 o 
   2   8   0       56.03       52.57      3.23 o 
   3   8   0       84.36       86.41      3.80 o 
   4   8   0        7.16       11.94      2.32 o 
   1   9   0        4.69        0.70      1.76 o 
   2   9   0       15.08       13.03      5.00 o 
   3   9   0        1.98        2.42      2.80 o 
   4   9   0        5.79        2.25      3.40 o 
   0  10   0       39.72       24.63      4.91 o 
   1  10   0      234.78      247.29      3.98 o 
   2  10   0        0.01        4.63      2.31 o 
   3  10   0        0.00       -2.65      2.65 o 
   4  10   0       10.68       14.34      2.85 o 
   1  11   0       33.67       28.71      4.57 o 
   2  11   0        0.22        9.78      8.52 o 
   3  11   0        0.69       12.27      3.01 o 
   0  12   0      279.71      308.58      9.59 o 
   1  12   0        1.20       -0.27      1.60 o 
   2  12   0        0.03       10.25      2.10 o 
   3  12   0        6.98       10.81      2.78 o 
   1  13   0       30.33       31.65      7.29 o 
   2  13   0        1.89        8.80     10.53 o 
   0  14   0        9.52       -4.57      4.57 o 
   1  14   0        2.54        3.21      6.45 o 
  -5   0   1       13.37       20.25      4.63 o 
  -3   0   1      254.93      246.55      6.05 o 
  -1   0   1     3415.28     3242.24      7.21 o 
   1   0   1      294.84      248.15      4.21 o 
   3   0   1      626.72      685.80      7.70 o 
   5   0   1        1.23       -2.35      4.35 o 
  -5   1   1       98.39       92.23      3.77 o 
  -4   1   1        1.66        0.84      1.87 o 
  -3   1   1        0.05       -1.90      1.90 o 
  -2   1   1      432.53      392.90      3.30 o 
  -1   1   1       36.38       26.33      0.94 o 
   1   1   1      663.65      688.11      4.52 o 
   2   1   1       35.39       31.41      0.86 o 
   3   1   1       40.37       43.65      1.51 o 
   4   1   1       12.73       20.73      3.06 o 
   5   1   1       74.68       73.17      5.58 o 
  -5   2   1       51.84       54.81      3.29 o 
  -4   2   1       15.48       14.55      2.01 o 
  -3   2   1      519.16      515.70      4.44 o 
  -2   2   1      338.47      364.53      5.45 o 
  -1   2   1        2.32        7.82      1.06 o 
   0   2   1      527.80      518.72      9.17 o 
   1   2   1     2675.20     2425.29      5.20 o 
   2   2   1      274.68      286.03      1.51 o 
   3   2   1        1.71        2.54      1.60 o 
   4   2   1        6.43        8.61      2.21 o 
   5   2   1        1.80        0.57      4.20 o 
  -5   3   1       35.24       35.97      6.14 o 
  -4   3   1       61.44       60.62      2.38 o 
  -3   3   1       68.62       73.44      2.28 o 
  -2   3   1       22.81       33.39      1.50 o 
  -1   3   1     1883.09     1881.49      4.63 o 
   0   3   1      136.18      142.42      3.53 o 
   1   3   1      102.32       93.20      1.75 o 
   2   3   1      368.12      369.13      2.02 o 
   3   3   1       17.60       15.73      1.40 o 
   4   3   1       16.88       22.15      4.27 o 
   5   3   1       55.21       48.83      3.52 o 
  -5   4   1        7.99       -3.16      4.08 o 
  -4   4   1        0.72       -0.79      1.85 o 
  -3   4   1        0.20        2.92      1.48 o 
  -2   4   1       78.93       75.97      1.37 o 
  -1   4   1       88.68       94.02      3.02 o 
   0   4   1     1696.96     1643.82      7.27 o 
   1   4   1      515.72      551.81      2.76 o 
   2   4   1      675.69      675.69      5.30 o 
   3   4   1       15.02       11.98      1.38 o 
   4   4   1       14.35       17.75      3.87 o 
   5   4   1        5.54       -0.70      5.26 o 
  -5   5   1        2.48        5.95      3.13 o 
  -4   5   1       26.78       28.61      3.05 o 
  -3   5   1      119.72      129.03      2.30 o 
  -2   5   1      165.95      168.01      1.78 o 
  -1   5   1      351.37      342.76      2.36 o 
   0   5   1       44.75       47.77      2.77 o 
   1   5   1      219.46      251.32      2.06 o 
   2   5   1       95.42      102.79      1.52 o 
   3   5   1      109.51      103.69      2.13 o 
   4   5   1       14.86       19.23      6.79 o 
   5   5   1        5.24       -2.47      7.29 o 
  -5   6   1        5.69        3.90      2.35 o 
  -4   6   1        1.57        4.97      2.24 o 
  -3   6   1        3.09        4.05      1.55 o 
  -2   6   1        1.11        0.53      1.71 o 
  -1   6   1      159.50      167.99      1.71 o 
   0   6   1        3.06        2.72      3.14 o 
   1   6   1      630.37      640.59      3.60 o 
   2   6   1       42.34       30.90      1.52 o 
   3   6   1       85.60       85.49      2.59 o 
   4   6   1        0.77        4.46      2.31 o 
   5   6   1        6.32       -0.77      2.86 o 
  -5   7   1       19.07       27.27      2.65 o 
  -4   7   1       36.77       33.57      4.24 o 
  -3   7   1       89.31       95.73      2.55 o 
  -2   7   1        2.28        1.02      1.84 o 
  -1   7   1        8.61        3.04      0.85 o 
   0   7   1      259.47      298.78      9.66 o 
   1   7   1      275.48      290.53      2.85 o 
   2   7   1       66.34       69.35      4.00 o 
   3   7   1      342.86      349.54      5.35 o 
   4   7   1       21.47       27.07      2.70 o 
   5   7   1        4.31       17.64      5.37 o 
  -4   8   1       71.76       81.21      3.22 o 
  -3   8   1       13.71       10.93      2.81 o 
  -2   8   1      238.48      251.60      4.72 o 
  -1   8   1       43.99       44.25      2.14 o 
   0   8   1        0.02        0.71      3.13 o 
   1   8   1      117.08      101.03      1.81 o 
   2   8   1      427.00      459.46     13.15 o 
   3   8   1      105.26       97.26      4.91 o 
   4   8   1        3.95        4.15      2.35 o 
  -4   9   1        0.16        9.97      3.22 o 
  -3   9   1       22.05       17.29      5.33 o 
  -2   9   1        3.20        3.89      2.34 o 
  -1   9   1      400.34      433.76      4.54 o 
   0   9   1       69.75       62.82      3.78 o 
   1   9   1       45.20       43.76      3.36 o 
   2   9   1      116.48      111.67     11.79 o 
   3   9   1       33.00       31.09      3.05 o 
   4   9   1       19.75       20.12      3.66 o 
  -4  10   1       17.69       28.58      3.40 o 
  -3  10   1        1.97        5.20      4.68 o 
  -2  10   1      116.37      105.68      3.75 o 
  -1  10   1      105.51      104.21      2.95 o 
   0  10   1       67.46       66.14      7.43 o 
   1  10   1       52.77       61.18      6.32 o 
   2  10   1      221.77      228.96      4.90 o 
   3  10   1       12.70       25.80     13.98 o 
   4  10   1        0.11       -3.29      3.29 o 
  -3  11   1        2.08        6.16      5.21 o 
  -2  11   1        0.47       -2.31      2.31 o 
  -1  11   1      176.58      174.69      3.57 o 
   0  11   1        1.16        6.62      6.19 o 
   1  11   1       52.63       54.14      7.89 o 
   2  11   1        1.52       -2.55      2.55 o 
   3  11   1       12.07       11.84      7.62 o 
  -3  12   1        0.08       -2.74      2.74 o 
  -2  12   1        2.08        2.78      8.40 o 
  -1  12   1      103.75      112.81      6.98 o 
   0  12   1       32.40       25.06      4.11 o 
   1  12   1       10.69       17.00      3.41 o 
   2  12   1        7.97       -0.28      4.96 o 
   3  12   1       12.21       -2.44      2.44 o 
  -2  13   1        0.51       -2.33      2.33 o 
  -1  13   1        1.33       -1.89      1.89 o 
   0  13   1       84.11       92.11      4.53 o 
   1  13   1        3.42       -3.24      3.24 o 
   2  13   1        2.39       -2.63      3.26 o 
  -1  14   1        0.00        9.46      9.05 o 
   0  14   1        0.00        7.18      4.71 o 
   1  14   1        8.55       16.91      2.81 o 
  -4   0   2      179.10      158.73      5.78 o 
  -2   0   2      130.19       99.88      3.47 o 
   0   0   2       70.64       63.04      1.12 o 
   2   0   2      319.47      330.95      2.66 o 
   4   0   2      355.33      352.57      8.13 o 
  -5   1   2        0.25        2.59      5.40 o 
  -4   1   2        0.48        1.72      2.01 o 
  -3   1   2      168.52      170.11      3.68 o 
  -2   1   2      747.84      826.98      2.91 o 
  -1   1   2        6.27        7.49      0.89 o 
   0   1   2     1531.03     1496.30      2.78 o 
   1   1   2     5907.22     5838.86      6.02 o 
   2   1   2        2.63        4.69      0.84 o 
   3   1   2        4.15        4.33      1.29 o 
   4   1   2        3.07       -0.39      2.78 o 
   5   1   2       10.16       14.54      2.89 o 
  -5   2   2        4.67        5.42      2.63 o 
  -4   2   2       77.82       80.40      2.74 o 
  -3   2   2      186.47      192.80      3.06 o 
  -2   2   2      347.70      359.25      2.60 o 
  -1   2   2        0.02        0.00      0.71 o 
   0   2   2     8192.79     7516.05     98.79 o 
   1   2   2     9630.84     9244.35     19.67 o 
   2   2   2     1156.37     1182.59      2.99 o 
   3   2   2       15.86       15.03      1.77 o 
   4   2   2        7.71        7.49      2.28 o 
   5   2   2       22.52       22.51      3.03 o 
  -5   3   2       56.21       66.70     10.50 o 
  -4   3   2       46.01       50.67      2.98 o 
  -3   3   2       70.68       82.13      2.30 o 
  -2   3   2      116.30      128.48      1.23 o 
  -1   3   2      218.04      201.66      2.27 o 
   0   3   2       33.18       31.85      1.31 o 
   1   3   2     1288.78     1226.00      3.16 o 
   2   3   2     1043.99      987.35      5.10 o 
   3   3   2      126.46      117.76      2.33 o 
   4   3   2       37.87       41.96      2.53 o 
   5   3   2       24.30       21.92      6.92 o 
  -5   4   2        5.57        2.43      2.77 o 
  -4   4   2       17.56       14.79      2.03 o 
  -3   4   2       11.94        8.48      1.50 o 
  -2   4   2      278.97      300.64      1.79 o 
  -1   4   2      381.28      409.34      1.74 o 
   0   4   2     1201.31     1153.66      7.54 o 
   1   4   2       37.27       53.62      1.48 o 
   2   4   2      747.13      793.25      6.03 o 
   3   4   2       10.02        8.47      1.77 o 
   4   4   2       16.81       14.77      2.93 o 
   5   4   2       44.27       39.81      3.41 o 
  -5   5   2       15.07       15.67      5.72 o 
  -4   5   2      105.68      104.07      2.66 o 
  -3   5   2       17.95       18.19      1.59 o 
  -2   5   2        0.59        0.32      1.07 o 
  -1   5   2       51.19       54.45      0.91 o 
   0   5   2      238.66      248.50      2.23 o 
   1   5   2       87.02       65.14      1.45 o 
   2   5   2      166.72      189.00      1.92 o 
   3   5   2       22.87       20.70      1.97 o 
   4   5   2       92.09       95.79      3.19 o 
   5   5   2        6.80        9.86      8.08 o 
  -5   6   2        2.33        2.96      5.09 o 
  -4   6   2       12.49       11.45      2.52 o 
  -3   6   2       38.89       42.62      2.10 o 
  -2   6   2       24.37       19.43      1.55 o 
  -1   6   2        0.09        1.55      0.63 o 
   0   6   2       52.53       55.47      2.21 o 
   1   6   2      349.70      337.69      2.49 o 
   2   6   2        0.56       -0.53      1.34 o 
   3   6   2      113.98      121.20      2.93 o 
   4   6   2      165.96      170.52      7.14 o 
   5   6   2        0.09       -3.38      3.38 o 
  -5   7   2        2.22        0.62      3.44 o 
  -4   7   2       61.75       58.98      2.68 o 
  -3   7   2       49.90       54.64      3.42 o 
  -2   7   2       17.97       25.71      2.13 o 
  -1   7   2        1.71        2.45      1.69 o 
   0   7   2       79.80       88.81      3.60 o 
   1   7   2       87.91       86.45      1.65 o 
   2   7   2       59.69       58.27      2.00 o 
   3   7   2        5.85        5.06      1.82 o 
   4   7   2        1.11        5.10      6.08 o 
  -4   8   2       15.10       18.77      5.73 o 
  -3   8   2       25.32       32.44      5.86 o 
  -2   8   2        3.98        3.75      2.12 o 
  -1   8   2       67.87       70.97      2.39 o 
   0   8   2        4.36        6.69      3.05 o 
   1   8   2       51.43       49.09      1.57 o 
   2   8   2      116.34      114.53      3.63 o 
   3   8   2       35.84       30.51      2.90 o 
   4   8   2        0.57        1.58      2.27 o 
  -4   9   2        6.41        2.43      3.27 o 
  -3   9   2       10.19        4.93      2.49 o 
  -2   9   2      100.74      112.28      6.91 o 
  -1   9   2       23.82       25.27      4.10 o 
   0   9   2       26.70       24.78      7.05 o 
   1   9   2       73.54       74.00      2.50 o 
   2   9   2       36.61       35.78      2.89 o 
   3   9   2        0.61        5.72      3.35 o 
   4   9   2        0.77        1.14      3.66 o 
  -4  10   2        2.62        1.71      3.49 o 
  -3  10   2       31.60       23.16      4.54 o 
  -2  10   2        0.04        1.05      2.49 o 
  -1  10   2       55.52       61.07      3.99 o 
   0  10   2        0.96        1.55      3.38 o 
   1  10   2       57.74       49.29      2.33 o 
   2  10   2       16.47       16.69      4.70 o 
   3  10   2        7.47        6.31      2.34 o 
   4  10   2        0.68       -0.55      3.51 o 
  -3  11   2       37.57       45.94      5.78 o 
  -2  11   2       19.46       18.09      5.82 o 
  -1  11   2        3.59        2.69      1.99 o 
   0  11   2        0.56       -3.67      3.71 o 
   1  11   2       34.62       32.30      5.77 o 
   2  11   2       30.33       22.98      2.77 o 
   3  11   2        7.15       15.30      2.94 o 
  -3  12   2        5.51       10.40     16.31 o 
  -2  12   2        3.98       10.14      2.55 o 
  -1  12   2       15.27       17.37      4.02 o 
   0  12   2       23.64       17.72     10.17 o 
   1  12   2        0.52        9.08      1.76 o 
   2  12   2       14.68       13.62      2.41 o 
   3  12   2        0.01       18.55     11.62 o 
  -2  13   2        0.83        4.78      5.07 o 
  -1  13   2        7.30       -3.10      3.10 o 
   0  13   2       23.48       32.87      2.17 o 
   1  13   2       16.82       10.59      6.77 o 
   2  13   2       10.51        9.37      2.51 o 
  -1  14   2        4.04       10.96      7.33 o 
   0  14   2       18.26        8.77      2.37 o 
   1  14   2       73.11       83.32      5.90 o 
  -5   0   3        5.85       10.82     14.50 o 
  -3   0   3        3.38        1.99      2.13 o 
  -1   0   3     3740.54     3530.28      7.63 o 
   1   0   3      128.67      144.07      3.68 o 
   3   0   3       39.89       43.01      3.62 o 
  -5   1   3       37.02       27.63      4.96 o 
  -4   1   3       44.07       39.57      2.33 o 
  -3   1   3        5.38        3.94      1.44 o 
  -2   1   3       16.36       20.00      1.07 o 
  -1   1   3      379.58      392.56      1.74 o 
   0   1   3      642.50      638.34      1.95 o 
   1   1   3     1287.52     1250.81      6.20 o 
   2   1   3      141.01      124.47      1.29 o 
   3   1   3       61.56       72.77      2.34 o 
   4   1   3        8.62       11.20      3.01 o 
   5   1   3       33.09       32.12      3.41 o 
  -5   2   3       30.36       42.33      7.86 o 
  -4   2   3       24.66       19.97      3.87 o 
  -3   2   3      251.84      276.03      3.11 o 
  -2   2   3      295.41      291.90      2.29 o 
  -1   2   3      115.10      127.25      2.05 o 
   0   2   3      759.11      770.62      5.13 o 
   1   2   3       47.58       48.66      0.92 o 
   2   2   3       23.02       25.31      1.15 o 
   3   2   3        7.25       10.12      1.52 o 
   4   2   3       23.93       26.49      2.40 o 
   5   2   3        4.57        5.53      2.93 o 
  -5   3   3        0.19        1.90      2.17 o 
  -4   3   3       55.60       51.36      2.31 o 
  -3   3   3        4.69        6.10      1.70 o 
  -2   3   3      454.96      487.54      2.09 o 
  -1   3   3       31.58       37.70      0.92 o 
   0   3   3      163.53      155.76      2.52 o 
   1   3   3       87.53       75.21      1.78 o 
   2   3   3        9.34       10.93      0.85 o 
   3   3   3      170.62      176.06      3.05 o 
   4   3   3        7.29        6.49      3.80 o 
   5   3   3       31.75       34.16      7.16 o 
  -5   4   3       34.30       37.43      6.57 o 
  -4   4   3       39.37       36.61      2.18 o 
  -3   4   3       17.59       19.48      1.63 o 
  -2   4   3      460.16      462.22      2.44 o 
  -1   4   3      589.97      636.80      2.93 o 
   0   4   3      185.52      193.19      1.58 o 
   1   4   3       36.58       43.04      0.80 o 
   2   4   3      424.96      416.46      2.58 o 
   3   4   3      149.01      141.99      2.68 o 
   4   4   3       29.29       27.79      2.48 o 
   5   4   3        1.39       -1.71      3.16 o 
  -5   5   3        4.83        4.11      2.67 o 
  -4   5   3      268.26      262.15      5.00 o 
  -3   5   3      147.46      137.40      2.31 o 
  -2   5   3       50.92       52.35      1.32 o 
  -1   5   3      821.50      840.17      2.58 o 
   0   5   3     1388.26     1431.37      5.38 o 
   1   5   3      268.87      261.07      3.29 o 
   2   5   3      185.74      183.88      1.99 o 
   3   5   3       33.53       34.69      2.03 o 
   4   5   3      106.47      107.45      3.33 o 
   5   5   3        0.47       -2.42      2.42 o 
  -5   6   3        6.25       10.66      3.55 o 
  -4   6   3       36.31       44.85      3.13 o 
  -3   6   3      210.62      208.83      2.65 o 
  -2   6   3        2.77        0.92      1.43 o 
  -1   6   3      529.71      571.17      4.48 o 
   0   6   3      338.68      353.31      2.81 o 
   1   6   3      101.39      135.23      2.72 o 
   2   6   3        2.11       -1.36      1.36 o 
   3   6   3      967.88      972.16      5.80 o 
   4   6   3       34.76       37.92      2.50 o 
   5   6   3        7.53       10.84      3.40 o 
  -5   7   3        0.06        6.57      3.46 o 
  -4   7   3       29.31       26.68      2.84 o 
  -3   7   3       21.20       17.99      2.07 o 
  -2   7   3       10.28       10.88      1.82 o 
  -1   7   3      147.01      141.66      3.97 o 
   0   7   3       64.64       75.64      3.87 o 
   1   7   3       17.02       11.85      1.51 o 
   2   7   3       52.68       49.16      1.82 o 
   3   7   3        2.08        0.69      2.29 o 
   4   7   3      232.37      214.69      4.52 o 
  -4   8   3        1.94       13.16      7.58 o 
  -3   8   3        0.15        1.21      2.69 o 
  -2   8   3       13.46       14.77      2.55 o 
  -1   8   3       52.13       53.18      3.45 o 
   0   8   3       24.04       22.57      3.08 o 
   1   8   3        8.94       10.67      1.39 o 
   2   8   3      178.37      181.83      3.18 o 
   3   8   3       61.75       59.84      2.93 o 
   4   8   3        0.04        4.67      2.55 o 
  -4   9   3        2.65       -3.40      3.40 o 
  -3   9   3       10.37       16.43      4.81 o 
  -2   9   3       13.99       13.43      2.58 o 
  -1   9   3       12.07       11.09      4.00 o 
   0   9   3       83.06       91.21      5.63 o 
   1   9   3        2.72        2.59      1.74 o 
   2   9   3        1.18       -0.16      4.69 o 
   3   9   3       64.25       63.99      6.28 o 
   4   9   3       19.66       18.06      3.66 o 
  -4  10   3        0.69        8.19      3.52 o 
  -3  10   3        8.94       17.49      2.52 o 
  -2  10   3       18.13       16.65      3.94 o 
  -1  10   3       30.46       33.48      3.55 o 
   0  10   3        6.02        9.58      2.78 o 
   1  10   3        0.14       -2.24      2.24 o 
   2  10   3        0.46        1.60      2.33 o 
   3  10   3        0.89       -2.41      2.41 o 
   4  10   3        1.49       10.88      3.34 o 
  -3  11   3        0.12        3.85      4.22 o 
  -2  11   3        5.58       -0.38      3.28 o 
  -1  11   3        5.11       12.41      2.85 o 
   0  11   3      169.23      194.59      3.49 o 
   1  11   3        1.64       -2.09      2.09 o 
   2  11   3        0.20       -1.23      3.95 o 
   3  11   3        2.82        0.54      7.09 o 
  -3  12   3       11.26        4.53      5.99 o 
  -2  12   3        0.08        2.11      7.72 o 
  -1  12   3        0.23       -2.44      2.58 o 
   0  12   3       61.19       69.50     11.03 o 
   1  12   3        9.65        6.41      2.35 o 
   2  12   3        2.41       -0.45      8.82 o 
   3  12   3        6.19        6.68     15.16 o 
  -2  13   3        3.02        2.00      2.35 o 
  -1  13   3       31.15       20.54      3.09 o 
   0  13   3       11.69       11.60      2.80 o 
   1  13   3       20.92       24.51      7.09 o 
   2  13   3        3.03       -1.97      6.95 o 
  -1  14   3        0.74       10.43      3.28 o 
   0  14   3       32.84       47.36      5.81 o 
   1  14   3       34.52       19.78     12.17 o 
  -4   0   4        6.03        3.49      2.55 o 
  -2   0   4      153.07      153.19      2.39 o 
   0   0   4     1495.60     1451.40      3.24 o 
   2   0   4       16.34       11.01      2.11 o 
   4   0   4        5.56        6.00      4.42 o 
  -5   1   4        4.15        6.34      3.12 o 
  -4   1   4       94.62       87.97      5.33 o 
  -3   1   4       60.60       51.04      1.66 o 
  -2   1   4      102.34      119.69      1.27 o 
  -1   1   4      220.94      189.92      2.01 o 
   0   1   4      940.47      896.37      2.04 o 
   1   1   4       38.93       36.00      1.23 o 
   2   1   4      303.50      314.23      3.03 o 
   3   1   4        7.46        7.96      1.92 o 
   4   1   4       17.62       11.68      2.62 o 
   5   1   4        1.17        2.15      2.40 o 
  -5   2   4       39.06       49.39      3.69 o 
  -4   2   4        5.39        6.50      1.97 o 
  -3   2   4        3.01        3.29      1.29 o 
  -2   2   4      463.94      500.67      3.92 o 
  -1   2   4      469.74      427.51      2.39 o 
   0   2   4     2912.87     2878.46      3.71 o 
   1   2   4      129.28      135.13      2.22 o 
   2   2   4        1.44        0.13      0.68 o 
   3   2   4       55.77       64.69      4.33 o 
   4   2   4       35.04       33.60      2.62 o 
   5   2   4       58.73       59.52      6.19 o 
  -5   3   4       53.11       59.67      2.62 o 
  -4   3   4      143.27      144.90      3.44 o 
  -3   3   4      103.57       96.73      1.83 o 
  -2   3   4        1.02        1.08      0.84 o 
  -1   3   4      719.84      732.81      3.89 o 
   0   3   4      488.56      493.20      4.87 o 
   1   3   4       59.03       62.02      0.93 o 
   2   3   4      881.83      911.54      4.89 o 
   3   3   4        8.86       11.37      2.03 o 
   4   3   4        1.36        6.37      2.27 o 
   5   3   4       43.68       47.01      6.31 o 
  -5   4   4       42.73       51.38      3.54 o 
  -4   4   4       25.69       22.90      2.40 o 
  -3   4   4       63.63       70.16      2.88 o 
  -2   4   4      328.09      386.59      2.59 o 
  -1   4   4      421.02      490.19      3.54 o 
   0   4   4        1.75        1.98      0.80 o 
   1   4   4     1986.08     2046.95      4.60 o 
   2   4   4      314.38      308.42      2.15 o 
   3   4   4      574.49      552.50      9.38 o 
   4   4   4       65.73       66.71      2.97 o 
   5   4   4       43.36       40.92      3.34 o 
  -5   5   4       45.97       39.86      4.26 o 
  -4   5   4       11.74        9.73      2.35 o 
  -3   5   4        1.53        0.73      1.38 o 
  -2   5   4       15.52       23.07      1.18 o 
  -1   5   4       86.31       88.03      1.17 o 
   0   5   4        0.26        1.09      0.87 o 
   1   5   4      198.89      218.24      2.18 o 
   2   5   4      534.25      531.64      3.15 o 
   3   5   4      335.65      299.31      3.51 o 
   4   5   4       34.73       31.41      2.52 o 
   5   5   4        2.93       10.27      2.29 o 
  -5   6   4        8.46        0.42      3.66 o 
  -4   6   4        0.43        0.73      2.27 o 
  -3   6   4        4.44        4.55      1.36 o 
  -2   6   4        0.19        0.33      1.25 o 
  -1   6   4      138.23      155.43      2.49 o 
   0   6   4        4.40        5.54      1.02 o 
   1   6   4       13.18       13.72      1.39 o 
   2   6   4      158.96      172.81      2.43 o 
   3   6   4        1.60       -0.66      1.86 o 
   4   6   4       82.57       88.87      4.92 o 
  -5   7   4        0.11        2.29      3.89 o 
  -4   7   4       26.62       26.66      4.45 o 
  -3   7   4       15.93       15.87      2.09 o 
  -2   7   4       21.06       20.35      3.66 o 
  -1   7   4       17.06       22.05      1.46 o 
   0   7   4       35.68       42.63      1.86 o 
   1   7   4        0.69        1.09      1.18 o 
   2   7   4        5.42        3.11      1.37 o 
   3   7   4      198.52      203.96      7.30 o 
   4   7   4        2.08        6.04      4.45 o 
  -4   8   4        3.09        9.71      3.57 o 
  -3   8   4        6.51        6.45      2.00 o 
  -2   8   4       20.67       16.73      2.72 o 
  -1   8   4      182.76      189.91      4.49 o 
   0   8   4       10.46       11.13      1.28 o 
   1   8   4       12.12       10.71      1.90 o 
   2   8   4       25.58       23.60      1.83 o 
   3   8   4        0.09        5.09      2.32 o 
   4   8   4        8.12       14.91      3.72 o 
  -4   9   4        1.82        3.30      3.78 o 
  -3   9   4      103.06       99.00      4.19 o 
  -2   9   4        1.43        3.26      2.48 o 
  -1   9   4      118.41      124.92      4.30 o 
   0   9   4        0.11       -0.07      1.21 o 
   1   9   4       20.82       13.81      1.62 o 
   2   9   4       61.70       60.03      6.26 o 
   3   9   4        0.01       -4.11      4.11 o 
   4   9   4        0.29       17.51      3.75 o 
  -4  10   4        0.18       -2.98      2.98 o 
  -3  10   4        2.58        3.54      6.10 o 
  -2  10   4       16.29       18.69      2.64 o 
  -1  10   4       19.71       27.12      9.88 o 
   0  10   4        6.80        9.54      1.40 o 
   1  10   4        1.52       -1.96      1.96 o 
   2  10   4        3.98       15.11      4.09 o 
   3  10   4        1.61        2.86      5.22 o 
  -3  11   4       20.07       19.93      3.13 o 
  -2  11   4        0.84        4.30      4.58 o 
  -1  11   4       45.71       49.35      4.49 o 
   0  11   4        3.59        4.34      1.84 o 
   1  11   4        3.53       -1.60      1.60 o 
   2  11   4        3.80        6.75      2.22 o 
   3  11   4        0.41       -3.56      3.56 o 
  -3  12   4        4.12       -1.59      3.87 o 
  -2  12   4        0.67        6.73      4.08 o 
  -1  12   4       30.49       32.34      7.57 o 
   0  12   4        1.73        0.72     15.12 o 
   1  12   4        0.73       -1.97      1.97 o 
   2  12   4        4.22       -2.52      2.52 o 
   3  12   4        2.60        1.39      7.05 o 
  -2  13   4        0.75       -2.06      2.06 o 
  -1  13   4       18.58       13.73      6.02 o 
   0  13   4        7.89        4.79      4.51 o 
   1  13   4        0.75       39.31      5.08 o 
   2  13   4        4.95       -4.68      4.68 o 
  -1  14   4       10.09       12.21      6.06 o 
   0  14   4        0.06        3.69      4.86 o 
   1  14   4       11.12       19.37      4.99 o 
  -5   0   5       77.84       85.41      3.54 o 
  -3   0   5      250.53      235.76      3.96 o 
  -1   0   5       56.86       58.62      1.93 o 
   1   0   5      110.33      114.35      3.50 o 
   3   0   5       23.11       26.14      2.70 o 
   5   0   5        2.49       -3.67      3.67 o 
  -5   1   5        2.87        7.60      3.87 o 
  -4   1   5       77.12       77.50      3.07 o 
  -3   1   5        1.60        1.23      1.29 o 
  -2   1   5       28.67       29.89      1.01 o 
  -1   1   5      164.03      168.43      1.40 o 
   0   1   5      204.96      188.90      1.51 o 
   1   1   5        1.58       -0.18      0.89 o 
   2   1   5       39.55       47.33      1.53 o 
   3   1   5      137.43      121.83      3.46 o 
   4   1   5        0.70        0.38      1.96 o 
   5   1   5       38.68       37.99      6.03 o 
  -5   2   5       36.50       40.20      5.61 o 
  -4   2   5        1.57        3.97      1.73 o 
  -3   2   5       76.04       77.00      1.76 o 
  -2   2   5       10.42        7.79      0.88 o 
  -1   2   5        7.02        5.79      0.88 o 
   0   2   5     1764.99     1715.84      3.58 o 
   1   2   5       39.85       38.30      0.96 o 
   2   2   5        2.04        1.06      1.29 o 
   3   2   5       21.16       21.98      3.81 o 
   4   2   5        0.03        4.85      2.21 o 
   5   2   5       38.12       39.52      3.12 o 
  -5   3   5        1.52       -1.66      2.27 o 
  -4   3   5       56.27       57.54      3.14 o 
  -3   3   5       88.10       90.70      2.69 o 
  -2   3   5     1275.22     1297.91      6.31 o 
  -1   3   5      209.65      237.29      1.94 o 
   0   3   5        0.09        0.13      0.63 o 
   1   3   5      677.35      741.32      4.05 o 
   2   3   5        0.53        1.84      0.88 o 
   3   3   5       31.03       27.12      1.92 o 
   4   3   5       52.51       53.48      3.81 o 
   5   3   5       29.97       22.28      3.21 o 
  -5   4   5        0.08       -0.35     10.82 o 
  -4   4   5       52.65       47.93      3.18 o 
  -3   4   5      261.50      284.82      2.66 o 
  -2   4   5       36.16       45.48      1.00 o 
  -1   4   5      477.15      469.17      2.25 o 
   0   4   5      926.10      982.31      5.84 o 
   1   4   5      625.52      678.54      3.97 o 
   2   4   5      198.63      227.02      1.88 o 
   3   4   5       73.80       70.77      2.71 o 
   4   4   5      130.62      131.31      3.47 o 
   5   4   5       35.47       30.49      3.26 o 
  -5   5   5        3.02       11.47      2.81 o 
  -4   5   5        0.09       -0.48      2.39 o 
  -3   5   5       23.98       25.74      1.74 o 
  -2   5   5       13.76       17.62      1.27 o 
  -1   5   5        6.71        7.72      0.83 o 
   0   5   5      290.31      302.38      2.17 o 
   1   5   5       19.98       25.11      0.91 o 
   2   5   5       30.66       26.87      1.37 o 
   3   5   5       15.26       16.03      2.64 o 
   4   5   5      191.98      191.39      6.67 o 
   5   5   5       45.43       40.94      2.74 o 
  -5   6   5        2.63        3.70      3.44 o 
  -4   6   5       43.57       35.25      5.02 o 
  -3   6   5       28.18       26.37      2.76 o 
  -2   6   5        5.87        5.42      1.69 o 
  -1   6   5      284.81      290.69      2.14 o 
   0   6   5      327.69      327.84      3.03 o 
   1   6   5        6.07        7.62      1.24 o 
   2   6   5        2.49        2.09      1.12 o 
   3   6   5       40.72       37.31      2.08 o 
   4   6   5        1.41        6.07      3.36 o 
  -5   7   5        0.07       22.43     13.61 o 
  -4   7   5       30.39       30.16      7.65 o 
  -3   7   5        8.91        7.61      2.03 o 
  -2   7   5       12.95       14.02      1.63 o 
  -1   7   5       27.21       28.28      1.09 o 
   0   7   5      401.33      413.47      2.95 o 
   1   7   5       24.32       21.82      1.39 o 
   2   7   5        0.01       -0.10      1.50 o 
   3   7   5        0.52        1.54      1.55 o 
   4   7   5       42.97       48.07      5.40 o 
  -4   8   5        4.35        4.72      2.45 o 
  -3   8   5       18.39       11.40      2.71 o 
  -2   8   5       57.72       45.80      4.84 o 
  -1   8   5       27.77       20.10      1.96 o 
   0   8   5       42.32       37.80      1.52 o 
   1   8   5       51.27       47.40      1.71 o 
   2   8   5       25.30       28.49      2.89 o 
   3   8   5       29.97       31.77      4.43 o 
   4   8   5       81.27       90.26      6.27 o 
  -4   9   5        1.59        6.22      6.08 o 
  -3   9   5       57.44       52.76      3.58 o 
  -2   9   5       26.45       24.51      3.87 o 
  -1   9   5        7.71        3.01      4.18 o 
   0   9   5       18.81       10.15      1.14 o 
   1   9   5       70.54       75.02      2.78 o 
   2   9   5        0.06        0.32      1.46 o 
   3   9   5        6.82        6.39      4.73 o 
   4   9   5       51.69       38.82      3.54 o 
  -4  10   5       22.67       22.46      3.22 o 
  -3  10   5        4.67        6.67      5.32 o 
  -2  10   5        3.04        5.17      2.76 o 
  -1  10   5        0.56        0.05      3.02 o 
   0  10   5        0.09       -0.08      3.34 o 
   1  10   5       35.23       30.65      1.54 o 
   2  10   5        0.57        7.54      1.97 o 
   3  10   5        5.02       -1.89      3.85 o 
  -3  11   5       19.22       24.05      7.02 o 
  -2  11   5       22.30       23.99      6.19 o 
  -1  11   5        4.92        0.39      3.17 o 
   0  11   5       53.20       47.44      5.29 o 
   1  11   5        6.72       -1.72      1.72 o 
   2  11   5        0.64       -3.44      9.09 o 
   3  11   5        0.01       -3.27      3.27 o 
  -3  12   5        6.62        6.49     13.18 o 
  -2  12   5        0.09        3.38      2.55 o 
  -1  12   5       10.87       -4.35      4.35 o 
   0  12   5       27.01       27.95      3.84 o 
   1  12   5        3.99       -2.58      2.58 o 
   2  12   5        3.73       -3.60      3.60 o 
  -2  13   5        1.33        5.50      2.18 o 
  -1  13   5        1.60       11.01      2.08 o 
   0  13   5        5.04       -0.27      3.72 o 
   1  13   5        9.27       -2.13      4.83 o 
  -1  14   5        0.98        1.27      1.94 o 
   1  14   5        4.95       28.61     13.92 o 
  -4   0   6      360.84      378.65      8.03 o 
  -2   0   6       23.28       29.12      1.46 o 
   0   0   6      401.52      429.27      2.51 o 
   2   0   6      296.39      338.81      4.78 o 
   4   0   6       12.52       18.22      4.36 o 
  -5   1   6      167.16      177.04     16.81 o 
  -4   1   6      174.53      169.30      3.00 o 
  -3   1   6       62.62       60.26      1.66 o 
  -2   1   6      179.98      181.41      1.55 o 
  -1   1   6     1066.24     1126.15      3.13 o 
   0   1   6      460.40      449.02      2.67 o 
   1   1   6        0.66        1.46      0.85 o 
   2   1   6       14.35       22.62      1.49 o 
   3   1   6      169.50      176.21      3.86 o 
   4   1   6       14.53       16.01      2.17 o 
   5   1   6       13.83       11.13      2.40 o 
  -5   2   6       89.33       92.22     12.98 o 
  -4   2   6      104.42      111.23      3.12 o 
  -3   2   6        5.84        5.26      1.22 o 
  -2   2   6       14.44       26.74      0.92 o 
  -1   2   6      398.79      410.10      2.80 o 
   0   2   6       99.18       95.71      1.12 o 
   1   2   6      413.79      445.04      2.75 o 
   2   2   6       87.76       84.69      1.90 o 
   3   2   6       79.05       81.63      2.14 o 
   4   2   6       78.72       76.19      3.11 o 
   5   2   6       16.41       25.94      5.97 o 
  -5   3   6        1.29       -4.24      4.24 o 
  -4   3   6       60.93       59.09      3.20 o 
  -3   3   6        5.62        4.19      1.46 o 
  -2   3   6       44.11       38.33      1.03 o 
  -1   3   6       15.93       14.70      0.75 o 
   0   3   6      465.93      426.33      2.50 o 
   1   3   6      285.44      298.85      1.97 o 
   2   3   6      105.51      101.74      1.40 o 
   3   3   6        7.20        7.79      1.75 o 
   4   3   6        0.51        1.28      3.43 o 
   5   3   6        6.21       14.37      2.78 o 
  -5   4   6        0.78       -2.64      8.99 o 
  -4   4   6        7.24        6.55      5.47 o 
  -3   4   6        5.97        6.84      1.70 o 
  -2   4   6       47.57       32.85      1.43 o 
  -1   4   6       18.93       18.19      0.98 o 
   0   4   6       57.04       42.52      1.14 o 
   1   4   6      482.66      472.65      3.73 o 
   2   4   6        0.68        0.41      1.23 o 
   3   4   6        4.74        7.01      2.10 o 
   4   4   6       64.80       56.41      4.06 o 
   5   4   6        2.00        3.36      5.23 o 
  -5   5   6       10.52       29.18      3.42 o 
  -4   5   6       45.00       49.76      3.12 o 
  -3   5   6        5.76        4.93      1.62 o 
  -2   5   6        5.17        5.55      1.02 o 
  -1   5   6      100.98      127.32      1.50 o 
   0   5   6      146.73      138.28      1.47 o 
   1   5   6       83.90       90.82      1.77 o 
   2   5   6       40.41       48.11      1.50 o 
   3   5   6      157.68      146.44      3.26 o 
   4   5   6       11.95       11.22      3.10 o 
  -5   6   6        0.74       10.91      3.59 o 
  -4   6   6        5.37        0.12      2.39 o 
  -3   6   6        5.96        6.13      1.64 o 
  -2   6   6        4.58        5.62      1.34 o 
  -1   6   6        3.70        5.15      1.43 o 
   0   6   6      572.53      567.90      2.78 o 
   1   6   6       17.85       13.89      1.26 o 
   2   6   6        0.80        3.19      1.46 o 
   3   6   6      135.21      129.20      3.84 o 
   4   6   6       61.12       51.05      5.03 o 
  -4   7   6        0.63        4.57      6.37 o 
  -3   7   6        6.84       10.86      3.10 o 
  -2   7   6       11.58       12.35      1.58 o 
  -1   7   6      110.56      109.34      1.85 o 
   0   7   6       21.20       19.08      1.32 o 
   1   7   6        6.62        6.74      1.68 o 
   2   7   6        2.20        1.42      1.84 o 
   3   7   6       65.54       60.44      2.31 o 
   4   7   6       58.53       57.65      2.47 o 
  -4   8   6        5.40        6.46      1.89 o 
  -3   8   6       10.94       11.61      2.38 o 
  -2   8   6        5.23       -1.18      5.26 o 
  -1   8   6        0.55        0.75      1.81 o 
   0   8   6       16.36       16.83      3.40 o 
   1   8   6       38.95       40.62      2.48 o 
   2   8   6        2.12        6.11      1.58 o 
   3   8   6        5.88        6.39      2.17 o 
   4   8   6       27.02       38.60      6.68 o 
  -4   9   6        8.09        5.46      6.27 o 
  -3   9   6       42.09       38.25      3.31 o 
  -2   9   6        2.87       -2.22      2.22 o 
  -1   9   6       69.82       56.63      2.77 o 
   0   9   6       27.81       25.99      2.36 o 
   1   9   6        6.77        6.23      1.30 o 
   2   9   6        3.12        0.43      1.89 o 
   3   9   6       11.41        8.05      4.59 o 
  -4  10   6        0.67       10.74      2.96 o 
  -3  10   6        8.03        6.89      7.43 o 
  -2  10   6       11.17        5.90      8.40 o 
  -1  10   6        1.14       -3.28      3.28 o 
   0  10   6        5.59       -1.98      2.86 o 
   1  10   6       12.70       16.14      3.15 o 
   2  10   6        0.38        5.02      2.63 o 
   3  10   6        1.41       18.31      4.27 o 
  -3  11   6       38.52       31.67      3.00 o 
  -2  11   6        3.28        3.71      4.08 o 
  -1  11   6      105.13      107.77      8.25 o 
   0  11   6       25.75       28.85      3.69 o 
   1  11   6        4.45        5.38      1.68 o 
   2  11   6        4.60        9.02      3.66 o 
   3  11   6       20.76       36.08      2.61 o 
  -3  12   6        8.98        2.15      2.48 o 
  -2  12   6        0.34        0.86      3.53 o 
  -1  12   6        0.27       -5.58      5.58 o 
   0  12   6       33.79       37.79      1.98 o 
   1  12   6        2.63       -3.65      5.83 o 
   2  12   6        3.20       22.52      5.02 o 
  -2  13   6        3.70        6.39      5.34 o 
  -1  13   6        4.11       -0.87      8.63 o 
   0  13   6       11.72       14.81      5.71 o 
   1  13   6        0.63        3.65      3.91 o 
   0  14   6        0.26       -2.98      2.98 o 
  -5   0   7       45.39       24.67      3.37 o 
  -3   0   7      133.50      140.41      2.77 o 
  -1   0   7       44.75       56.00      1.08 o 
   1   0   7      639.24      645.39      4.22 o 
   3   0   7        2.68       -1.33      2.37 o 
   5   0   7       13.98       11.06      2.89 o 
  -5   1   7       43.19       40.95     10.19 o 
  -4   1   7       21.45       24.52      2.68 o 
  -3   1   7       57.23       47.59      1.87 o 
  -2   1   7      245.91      249.42      1.77 o 
  -1   1   7      391.03      441.17      3.69 o 
   0   1   7      326.91      293.39      1.87 o 
   1   1   7        1.11       -0.25      0.79 o 
   2   1   7       95.47       96.75      1.91 o 
   3   1   7       27.35       30.16      3.11 o 
   4   1   7        0.45       -2.05      2.05 o 
   5   1   7       10.05       12.11      6.21 o 
  -5   2   7        9.94       19.14      2.83 o 
  -4   2   7      125.23      127.69      3.58 o 
  -3   2   7       21.79       21.85      1.66 o 
  -2   2   7       95.88      109.86      2.10 o 
  -1   2   7     1094.31     1159.37      3.32 o 
   0   2   7        5.06        7.18      0.59 o 
   1   2   7      612.72      647.24      4.22 o 
   2   2   7      230.50      260.42      2.82 o 
   3   2   7      105.56      105.61      2.20 o 
   4   2   7        6.41       -2.70      2.70 o 
   5   2   7       14.64        6.88      2.68 o 
  -5   3   7        8.18       -2.21      3.35 o 
  -4   3   7       12.61       16.02      2.32 o 
  -3   3   7       75.92       71.58      2.11 o 
  -2   3   7       39.42       28.84      1.23 o 
  -1   3   7       20.28       25.94      1.29 o 
   0   3   7       74.06       68.67      1.20 o 
   1   3   7        4.39        6.19      1.15 o 
   2   3   7       46.02       67.22      1.95 o 
   3   3   7        7.10       11.71      1.83 o 
   4   3   7        6.21        3.48      2.21 o 
  -5   4   7       32.31       30.89      2.27 o 
  -4   4   7       79.93       80.88      2.93 o 
  -3   4   7       91.52       86.64      1.90 o 
  -2   4   7       90.92       97.93      1.59 o 
  -1   4   7        3.59        8.86      1.15 o 
   0   4   7      132.20      140.50      1.67 o 
   1   4   7       14.59       14.96      0.92 o 
   2   4   7       12.58       11.92      1.30 o 
   3   4   7       52.54       44.44      3.00 o 
   4   4   7        0.29        0.38      2.21 o 
  -5   5   7        0.36       22.49      6.55 o 
  -4   5   7        2.26        2.75      1.99 o 
  -3   5   7        0.69       -0.24      1.70 o 
  -2   5   7       23.22       29.87      1.51 o 
  -1   5   7       68.13       63.17      1.30 o 
   0   5   7       55.26       56.04      1.56 o 
   1   5   7        0.05        1.07      0.75 o 
   2   5   7        0.29       -1.08      1.24 o 
   3   5   7        1.94        2.50      1.73 o 
   4   5   7        0.60        0.31      3.65 o 
  -5   6   7       46.21       63.58      7.06 o 
  -4   6   7       10.74        9.31      2.29 o 
  -3   6   7       31.17       32.95      2.00 o 
  -2   6   7        9.39       12.79      1.47 o 
  -1   6   7       20.31       21.27      1.70 o 
   0   6   7      131.66      131.20      1.79 o 
   1   6   7        0.57       -1.20      1.20 o 
   2   6   7        0.12        2.27      1.77 o 
   3   6   7        0.88        5.05      2.06 o 
   4   6   7        3.48        1.52      3.55 o 
  -4   7   7        0.17        2.33      2.08 o 
  -3   7   7        3.24        5.29      2.01 o 
  -2   7   7       27.51       30.90      2.68 o 
  -1   7   7        0.03       -1.83      2.36 o 
   0   7   7       24.01       24.03      1.72 o 
   1   7   7       63.69       60.21      1.71 o 
   2   7   7        0.07        0.68      1.39 o 
   3   7   7        0.04       -0.35      2.59 o 
   4   7   7        9.42        0.52      2.87 o 
  -4   8   7        3.69       15.47     13.15 o 
  -3   8   7        7.07        7.66      2.29 o 
  -2   8   7      135.44      141.15      3.70 o 
  -1   8   7       36.89       31.31      4.78 o 
   0   8   7       96.72       92.10      2.69 o 
   1   8   7       80.01       69.99      2.31 o 
   2   8   7        8.54       11.11      1.61 o 
   3   8   7        0.14       -2.20      2.20 o 
   4   8   7        0.43        4.08     11.84 o 
  -4   9   7       15.10        9.60      2.54 o 
  -3   9   7       83.87       77.71      8.89 o 
  -2   9   7       35.90       40.91      3.71 o 
  -1   9   7       84.32       75.98      7.43 o 
   0   9   7       62.03       65.19      1.67 o 
   1   9   7        1.06        1.53      2.11 o 
   2   9   7       64.56       57.02      3.03 o 
   3   9   7        0.14       10.37      3.86 o 
  -3  10   7       23.63       25.26      3.07 o 
  -2  10   7      102.06       84.01      7.02 o 
  -1  10   7        9.86        8.60      2.79 o 
   0  10   7       25.39       23.17      3.69 o 
   1  10   7       72.19       73.30      2.60 o 
   2  10   7       28.00       27.92      3.37 o 
   3  10   7        1.91       -0.89      8.21 o 
  -3  11   7       29.78       24.63      5.18 o 
  -2  11   7        6.04        3.21      7.86 o 
  -1  11   7        6.52        5.17      2.73 o 
   0  11   7        4.98        4.62      3.87 o 
   1  11   7        1.54        6.89      3.33 o 
   2  11   7       17.37        5.99      3.12 o 
  -2  12   7       10.63       10.55      2.55 o 
  -1  12   7        0.47       -0.98      9.15 o 
   0  12   7        0.00       11.30     14.78 o 
   1  12   7        0.92       14.73      9.37 o 
   2  12   7        0.74       -4.43      4.43 o 
  -2  13   7        0.29       -3.69      4.86 o 
  -1  13   7        0.02        7.54      5.68 o 
   0  13   7        1.85        6.72     12.40 o 
   1  13   7        1.58       21.02      4.19 o 
  -4   0   8      730.01      730.50     18.25 o 
  -2   0   8        4.09        0.40      1.74 o 
   0   0   8      831.75      815.22      6.17 o 
   2   0   8       67.14       84.57      2.85 o 
   4   0   8      145.20      147.63      6.25 o 
  -5   1   8       13.42        4.30      2.40 o 
  -4   1   8      257.65      263.24      3.80 o 
  -3   1   8      222.15      210.61      7.30 o 
  -2   1   8      181.92      153.49      1.77 o 
  -1   1   8      165.94      203.33      1.43 o 
   0   1   8        0.01        0.19      0.49 o 
   1   1   8       11.72       13.87      1.03 o 
   2   1   8        0.36       -0.13      1.04 o 
   3   1   8       94.49       95.00      2.47 o 
   4   1   8        1.08        3.03      2.01 o 
  -5   2   8        3.45       14.47      3.62 o 
  -4   2   8       12.67       15.42      2.13 o 
  -3   2   8      244.98      261.03      5.34 o 
  -2   2   8       72.54       63.30      1.63 o 
  -1   2   8       34.88       26.18      1.05 o 
   0   2   8      324.72      342.91      2.81 o 
   1   2   8       14.34       16.71      0.99 o 
   2   2   8       44.26       43.09      2.31 o 
   3   2   8       51.66       57.66      2.01 o 
   4   2   8        0.47        4.82      2.24 o 
  -5   3   8        1.21       -2.91      2.91 o 
  -4   3   8       10.30        9.00      2.75 o 
  -3   3   8      110.81      107.53      2.37 o 
  -2   3   8       11.21        7.82      1.09 o 
  -1   3   8       83.07       74.64      1.90 o 
   0   3   8      301.50      271.87      1.81 o 
   1   3   8      511.42      487.20      2.95 o 
   2   3   8        2.75        1.11      0.88 o 
   3   3   8        0.54       -1.52      1.73 o 
   4   3   8       72.63       73.09      2.91 o 
  -4   4   8        1.39        1.88      2.31 o 
  -3   4   8       20.97       22.62      1.47 o 
  -2   4   8       49.72       53.27      2.16 o 
  -1   4   8       11.31        6.68      1.19 o 
   0   4   8        0.74       -0.47      1.01 o 
   1   4   8        1.32       -0.52      0.98 o 
   2   4   8       20.55       19.14      1.36 o 
   3   4   8       33.49       36.82      2.02 o 
   4   4   8        8.56        7.14      2.06 o 
  -5   5   8       10.79       25.79      3.19 o 
  -4   5   8        6.62        9.31      2.13 o 
  -3   5   8        8.80        6.32      1.36 o 
  -2   5   8        9.77        7.46      1.31 o 
  -1   5   8        0.14       -1.11      1.11 o 
   0   5   8      210.03      201.99      2.00 o 
   1   5   8        9.02        7.97      1.89 o 
   2   5   8       11.99       12.14      1.40 o 
   3   5   8       10.34       11.41      2.65 o 
   4   5   8        7.99        3.79      3.18 o 
  -4   6   8        0.24       -1.77      1.77 o 
  -3   6   8        8.50       11.32      1.78 o 
  -2   6   8        2.51        1.53      1.33 o 
  -1   6   8        5.46        2.59      1.07 o 
   0   6   8        1.51        2.72      1.02 o 
   1   6   8       15.20       12.08      1.88 o 
   2   6   8       43.57       46.18      1.81 o 
   3   6   8        0.08       -2.31      2.31 o 
   4   6   8        5.10        1.45      1.74 o 
  -4   7   8        0.10        3.77      2.26 o 
  -3   7   8       20.89       17.94      2.69 o 
  -2   7   8        1.00        3.10      1.55 o 
  -1   7   8       92.16       84.51      2.17 o 
   0   7   8      149.86      155.42      2.04 o 
   1   7   8       50.16       49.02      2.23 o 
   2   7   8        0.74        5.84      2.55 o 
   3   7   8        3.39       -2.70      2.70 o 
   4   7   8        3.30        5.00      3.21 o 
  -4   8   8        5.08        9.37      7.15 o 
  -3   8   8        0.02        0.27      2.25 o 
  -2   8   8        2.74        4.77      1.86 o 
  -1   8   8        6.03        6.78      3.15 o 
   0   8   8       18.44       19.10      1.32 o 
   1   8   8        2.72       -0.67      2.25 o 
   2   8   8       18.90       25.08      4.09 o 
   3   8   8        0.35       -2.19      2.19 o 
  -4   9   8        2.11       10.47      1.96 o 
  -3   9   8       32.53       38.26      6.27 o 
  -2   9   8       53.04       54.22      3.09 o 
  -1   9   8       26.87       28.13      3.84 o 
   0   9   8       37.24       35.33      2.15 o 
   1   9   8       55.27       53.73      2.56 o 
   2   9   8       11.83       11.83      4.96 o 
   3   9   8        1.32       -2.00      2.99 o 
  -3  10   8       83.35       81.00     10.96 o 
  -2  10   8        1.27        2.89      2.19 o 
  -1  10   8        2.29        2.86      3.79 o 
   0  10   8        6.16        3.00      1.91 o 
   1  10   8        5.02       -0.99      1.73 o 
   2  10   8       19.83       10.77      2.10 o 
   3  10   8        5.50        4.26      7.25 o 
  -3  11   8        0.00       -1.96      2.69 o 
  -2  11   8       11.50       14.91      5.01 o 
  -1  11   8       11.78       21.27      7.88 o 
   0  11   8        7.60        2.96      4.50 o 
   1  11   8       26.81       14.35      2.69 o 
   2  11   8        1.27       -5.69      5.69 o 
  -2  12   8        0.14       -2.78      5.15 o 
  -1  12   8        1.20       23.90     20.62 o 
   0  12   8       11.96       -0.97      5.05 o 
   1  12   8        2.36        0.71      2.95 o 
   2  12   8        5.89       -4.26      4.26 o 
  -1  13   8        9.54        2.30     10.11 o 
   0  13   8        2.62       -1.89      1.89 o 
   1  13   8        0.45        3.59      5.23 o 
  -5   0   9       25.96       28.68      5.73 o 
  -3   0   9      332.04      332.93     15.39 o 
  -1   0   9      535.47      568.47      7.17 o 
   1   0   9       53.43       48.51      1.44 o 
   3   0   9      392.08      399.39     20.72 o 
  -5   1   9        3.02        8.88      3.43 o 
  -4   1   9      110.15       96.32      2.79 o 
  -3   1   9       23.68       15.95      1.85 o 
  -2   1   9        7.51        7.90      1.45 o 
  -1   1   9       92.91       85.97      0.98 o 
   0   1   9       99.15      116.28      1.25 o 
   1   1   9      135.81      116.77      1.74 o 
   2   1   9       20.03       19.49      1.48 o 
   3   1   9        0.36       -1.88      1.88 o 
   4   1   9        9.43       15.03      2.44 o 
  -5   2   9        9.28       17.31      2.35 o 
  -4   2   9       11.47       14.63      3.22 o 
  -3   2   9       87.38       90.36      2.65 o 
  -2   2   9        2.93        4.78      1.35 o 
  -1   2   9       27.36       21.69      1.18 o 
   0   2   9        0.95        1.96      0.80 o 
   1   2   9      202.95      198.44      2.92 o 
   2   2   9        3.03        4.52      1.07 o 
   3   2   9       15.01       17.66      1.97 o 
   4   2   9       11.11       15.62      4.17 o 
  -5   3   9       16.80       12.78      2.79 o 
  -4   3   9        0.39       -0.96      4.31 o 
  -3   3   9       13.71        9.56      1.92 o 
  -2   3   9        5.94        3.65      1.18 o 
  -1   3   9        2.19        0.62      1.25 o 
   0   3   9       45.05       41.22      1.10 o 
   1   3   9        0.02       -0.29      1.05 o 
   2   3   9        1.02       -0.05      0.83 o 
   3   3   9        0.03        5.30      1.73 o 
   4   3   9        1.16       -3.77      3.77 o 
  -5   4   9       19.17       15.73      3.06 o 
  -4   4   9        0.67       -2.13      2.71 o 
  -3   4   9        1.91        2.32      1.21 o 
  -2   4   9       93.70       94.01      1.94 o 
  -1   4   9        0.06        0.42      1.26 o 
   0   4   9      299.27      293.94      2.48 o 
   1   4   9       31.31       38.49      4.46 o 
   2   4   9        5.16        6.29      1.82 o 
   3   4   9       11.47       12.69      1.66 o 
   4   4   9        0.50       -2.57      2.57 o 
  -4   5   9        1.61        5.23      2.84 o 
  -3   5   9       17.86       14.91      2.27 o 
  -2   5   9      161.15      177.04      2.94 o 
  -1   5   9        9.84        8.32      1.12 o 
   0   5   9       48.61       46.41      1.58 o 
   1   5   9       21.60       16.39      1.50 o 
   2   5   9       14.99       15.45      1.95 o 
   3   5   9        0.35        3.52      1.98 o 
   4   5   9        1.10        5.51      2.04 o 
  -4   6   9       20.50       11.77      1.66 o 
  -3   6   9        0.58        3.48      1.59 o 
  -2   6   9        1.13        1.79      1.28 o 
  -1   6   9      545.52      533.61      3.79 o 
   0   6   9        8.55        6.14      2.03 o 
   1   6   9        1.20        1.76      1.77 o 
   2   6   9        0.11        3.88      1.84 o 
   3   6   9       25.44       24.66      3.83 o 
   4   6   9       10.11       18.53      4.76 o 
  -4   7   9       15.13        6.83      4.11 o 
  -3   7   9       48.66       45.74      2.04 o 
  -2   7   9       85.89       89.21      2.26 o 
  -1   7   9      284.86      286.80      3.12 o 
   0   7   9       24.58       24.22      2.23 o 
   1   7   9       75.50       63.00      2.46 o 
   2   7   9       46.94       35.63      2.67 o 
   3   7   9       10.31        4.01      4.94 o 
  -4   8   9        4.92       13.77      6.85 o 
  -3   8   9       14.24       17.61      2.79 o 
  -2   8   9      149.90      159.21      3.35 o 
  -1   8   9       64.32       62.37      2.66 o 
   0   8   9       64.53       56.02      2.33 o 
   1   8   9        0.07        0.54      2.27 o 
   2   8   9       14.45       14.38      2.71 o 
   3   8   9        3.25       21.36      4.71 o 
  -3   9   9        0.34       14.30      3.98 o 
  -2   9   9        7.05       11.69      2.19 o 
  -1   9   9        4.02        0.80      3.36 o 
   0   9   9        0.63        3.63      2.95 o 
   1   9   9        0.19        3.69      2.57 o 
   2   9   9        9.45       16.82      2.64 o 
   3   9   9        0.33       -3.09      3.09 o 
  -3  10   9        5.73        4.57      4.68 o 
  -2  10   9       11.71        3.36      2.19 o 
  -1  10   9        0.78       10.58      5.64 o 
   0  10   9        2.05        8.60      2.12 o 
   1  10   9        5.66        6.26      2.60 o 
   2  10   9        0.22       14.39      5.64 o 
  -3  11   9        0.60       -1.88      2.50 o 
  -2  11   9        0.50        3.70      5.30 o 
  -1  11   9       17.71       15.64      2.92 o 
   0  11   9        2.35       -1.93      1.93 o 
   1  11   9        1.16       14.74      2.95 o 
   2  11   9       11.17       17.70     11.71 o 
  -2  12   9        0.55        5.66      2.64 o 
  -1  12   9        8.07       -4.57     10.88 o 
   0  12   9       20.79       17.02      5.16 o 
   1  12   9        0.24       11.71      2.78 o 
   0  13   9        1.61       14.30      1.98 o 
  -4   0  10       74.10       75.56      5.01 o 
  -2   0  10       62.99       67.47      2.42 o 
   0   0  10      297.50      296.79      5.50 o 
   2   0  10       37.61       26.80      3.08 o 
   4   0  10       14.12        6.10      5.23 o 
  -5   1  10        1.77       -3.16      7.81 o 
  -4   1  10       17.45       16.52      3.89 o 
  -3   1  10       16.63       16.50      1.85 o 
  -2   1  10        7.94        5.60      1.34 o 
  -1   1  10        0.13        0.21      0.84 o 
   0   1  10       21.18       24.54      0.95 o 
   1   1  10       36.83       42.59      1.73 o 
   2   1  10       13.16       11.71      0.98 o 
   3   1  10       15.02       17.62      3.85 o 
   4   1  10       25.79        9.66      2.16 o 
  -5   2  10        0.00       -3.11      3.11 o 
  -4   2  10       50.77       44.19      2.48 o 
  -3   2  10      180.12      170.56      3.37 o 
  -2   2  10      117.84      118.62      2.21 o 
  -1   2  10        6.66        5.62      0.98 o 
   0   2  10        0.62        0.76      0.90 o 
   1   2  10      146.31      149.15      3.31 o 
   2   2  10        4.39        5.78      1.26 o 
   3   2  10        4.40        2.85      2.74 o 
   4   2  10       33.49       29.77      2.62 o 
  -5   3  10        0.78       16.34      7.31 o 
  -4   3  10       63.33       60.30      6.51 o 
  -3   3  10      103.79      108.78      6.89 o 
  -2   3  10      241.48      248.55      4.04 o 
  -1   3  10       56.51       50.12      1.61 o 
   0   3  10        1.36        1.68      0.94 o 
   1   3  10        5.29        6.17      1.10 o 
   2   3  10       15.47       16.71      1.41 o 
   3   3  10        1.74       -0.73      2.10 o 
   4   3  10        3.87       10.21      3.43 o 
  -4   4  10       14.99       20.19      2.90 o 
  -3   4  10       29.68       24.46      4.53 o 
  -2   4  10      210.28      202.28      2.23 o 
  -1   4  10       75.69       79.34      1.84 o 
   0   4  10        0.47        1.03      1.13 o 
   1   4  10       95.48       91.32      1.68 o 
   2   4  10       54.72       51.55      3.35 o 
   3   4  10        2.43        0.07      3.55 o 
   4   4  10       12.39        1.57      3.61 o 
  -4   5  10        1.14       -2.84      3.21 o 
  -3   5  10        0.27        3.05      1.83 o 
  -2   5  10      191.75      190.00      2.26 o 
  -1   5  10       15.09       12.61      1.23 o 
   0   5  10      240.31      229.19      3.39 o 
   1   5  10       22.83       22.97      1.89 o 
   2   5  10       44.46       39.72      2.19 o 
   3   5  10       16.01       21.48      4.34 o 
   4   5  10        6.93       10.59      5.11 o 
  -4   6  10        0.85        5.07      3.14 o 
  -3   6  10       19.73       21.51      2.05 o 
  -2   6  10       17.68       16.48      1.20 o 
  -1   6  10       20.21       20.98      2.13 o 
   0   6  10        0.59        0.18      1.13 o 
   1   6  10        0.22       -1.41      1.41 o 
   2   6  10       33.80       32.05      2.26 o 
   3   6  10        0.32       -0.60      2.76 o 
  -4   7  10        0.90       -3.46      3.46 o 
  -3   7  10        2.66       -0.15      2.44 o 
  -2   7  10       43.87       48.33      3.97 o 
  -1   7  10       96.86      100.79      2.27 o 
   0   7  10       91.74       89.21      2.73 o 
   1   7  10        0.21        1.87      1.81 o 
   2   7  10       35.13       33.14      4.86 o 
   3   7  10        0.78       -1.97      1.97 o 
  -4   8  10        1.17       15.84      2.19 o 
  -3   8  10       13.91        9.96      1.51 o 
  -2   8  10       37.46       31.06      2.35 o 
  -1   8  10       50.31       45.76      2.37 o 
   0   8  10        0.99        2.01      1.55 o 
   1   8  10        1.20       -1.41      1.41 o 
   2   8  10       16.33       16.37      4.89 o 
   3   8  10        6.46       19.27     14.16 o 
  -3   9  10        0.22       -2.93      2.93 o 
  -2   9  10       11.61        9.81      5.02 o 
  -1   9  10        6.33        1.26      3.04 o 
   0   9  10        6.97        4.02      2.35 o 
   1   9  10       17.75       13.57      2.81 o 
   2   9  10        0.04        0.27      2.07 o 
   3   9  10        1.16       -3.75      8.32 o 
  -3  10  10        3.94       -2.41      2.41 o 
  -2  10  10       10.31        9.54      2.02 o 
  -1  10  10        3.78        8.62      4.71 o 
   0  10  10        8.96       12.53      2.47 o 
   1  10  10        4.78        2.33      1.61 o 
   2  10  10        7.06       -3.47      3.78 o 
  -2  11  10        0.96        1.48      9.60 o 
  -1  11  10        0.99        3.69      4.38 o 
   0  11  10        0.25        7.06      2.01 o 
   1  11  10        0.29        9.22      2.79 o 
   2  11  10        3.41       20.67     21.52 o 
  -1  12  10        0.00       -3.81      3.81 o 
   0  12  10        0.12        8.86     12.09 o 
   1  12  10        0.00       -2.32      2.32 o 
  -5   0  11       20.06       17.43      4.24 o 
  -3   0  11       15.32       17.40      2.55 o 
  -1   0  11      268.64      253.01      2.63 o 
   1   0  11       63.55       73.40      2.57 o 
   3   0  11       22.13       26.87      4.98 o 
  -4   1  11        2.65       11.19      4.11 o 
  -3   1  11       37.27       36.47      1.96 o 
  -2   1  11        9.84       11.42      1.37 o 
  -1   1  11       15.33       16.19      1.08 o 
   0   1  11        0.86        0.34      1.08 o 
   1   1  11        4.63        4.13      1.09 o 
   2   1  11        0.00       -1.77      1.83 o 
   3   1  11       15.16       15.46      1.51 o 
   4   1  11        3.49        6.88      3.37 o 
  -4   2  11        2.27       -1.23      2.31 o 
  -3   2  11       76.47       78.76      2.75 o 
  -2   2  11       48.80       40.85      1.99 o 
  -1   2  11       37.98       39.63      1.84 o 
   0   2  11       68.34       69.65      1.36 o 
   1   2  11       87.49       82.23      1.76 o 
   2   2  11        5.98        6.42      2.23 o 
   3   2  11       28.89       36.40      2.82 o 
   4   2  11        9.91        2.95      3.55 o 
  -4   3  11        0.94        9.10      7.59 o 
  -3   3  11       30.39       24.84      2.06 o 
  -2   3  11        8.99       10.62      2.02 o 
  -1   3  11        0.10        0.39      1.14 o 
   0   3  11       72.88       60.10      1.30 o 
   1   3  11      192.69      195.57      2.74 o 
   2   3  11        3.16        5.95      1.05 o 
   3   3  11        5.85        9.95      2.37 o 
   4   3  11       17.60       10.48      2.01 o 
  -4   4  11       10.67       10.92      4.92 o 
  -3   4  11        1.93        1.00      5.93 o 
  -2   4  11        0.43       -0.75      1.45 o 
  -1   4  11       98.84      111.12      1.92 o 
   0   4  11      152.94      154.00      2.49 o 
   1   4  11        4.38        4.92      1.25 o 
   2   4  11        8.75       11.20      2.76 o 
   3   4  11        0.00       -3.51      3.51 o 
   4   4  11       16.40       14.36      4.52 o 
  -4   5  11       36.48       22.34      9.49 o 
  -3   5  11       37.39       31.51      3.82 o 
  -2   5  11       12.10       11.97      1.65 o 
  -1   5  11      141.57      142.90      2.02 o 
   0   5  11      208.42      213.76      2.65 o 
   1   5  11      136.49      137.69      2.22 o 
   2   5  11        7.54        8.72      2.45 o 
   3   5  11       10.95       14.04      3.99 o 
  -3   6  11        3.40        2.81      1.71 o 
  -2   6  11        3.58        1.57      1.31 o 
  -1   6  11      287.26      297.04      3.41 o 
   0   6  11      130.50      123.83      3.28 o 
   1   6  11        3.12        3.08      2.09 o 
   2   6  11        2.06       -2.40      2.40 o 
   3   6  11       28.54       23.28      2.39 o 
  -4   7  11        0.83        4.35      2.18 o 
  -3   7  11        5.28        5.62     12.75 o 
  -2   7  11        7.32       14.53      3.76 o 
  -1   7  11       42.93       39.89      3.27 o 
   0   7  11      137.22      135.68      2.32 o 
   1   7  11        7.42        0.61      1.95 o 
   2   7  11        1.37        6.92      4.62 o 
   3   7  11        0.00       13.94      2.32 o 
  -3   8  11        0.06        8.23      2.92 o 
  -2   8  11        1.89        5.48      3.71 o 
  -1   8  11       40.62       37.83      2.54 o 
   0   8  11       65.77       66.90      4.23 o 
   1   8  11        0.81       -1.37      3.09 o 
   2   8  11        4.10        0.77      3.91 o 
   3   8  11        9.15       26.65      2.61 o 
  -3   9  11        0.44       -5.46      5.46 o 
  -2   9  11        2.22       12.82      3.42 o 
  -1   9  11       11.58       11.31      8.55 o 
   0   9  11        2.64        3.99      1.43 o 
   1   9  11        2.04        5.40      1.71 o 
   2   9  11        0.00        1.34      2.28 o 
  -2  10  11        2.08        1.38      3.83 o 
  -1  10  11        4.39        6.23      9.91 o 
   0  10  11        2.99        2.75      3.60 o 
   1  10  11        1.40       -1.83      2.86 o 
   2  10  11        1.64        1.29      5.42 o 
  -2  11  11        0.06        2.99      2.30 o 
  -1  11  11        0.33       19.54      9.90 o 
   1  11  11        0.48       -2.12      2.12 o 
   0  12  11        0.00       -5.76      5.76 o 
  -4   0  12       70.95       60.95     13.74 o 
  -2   0  12        4.07        5.17      2.22 o 
   0   0  12        0.04        1.45      1.53 o 
   2   0  12      116.56      114.43      4.80 o 
  -4   1  12        6.45        4.35      2.12 o 
  -3   1  12        9.06       12.34      1.68 o 
  -2   1  12       17.97       11.11      2.13 o 
  -1   1  12        2.69       -0.04      0.95 o 
   0   1  12        2.73        0.00      1.52 o 
   1   1  12        4.88        2.46      1.47 o 
   2   1  12       32.87       36.31      1.77 o 
   3   1  12        0.67        0.25      1.84 o 
  -4   2  12       74.98       77.86      5.50 o 
  -3   2  12        0.25        2.81      1.81 o 
  -2   2  12       21.78       21.40      2.47 o 
  -1   2  12        8.59        6.73      1.55 o 
   0   2  12        3.97        4.30      1.18 o 
   1   2  12       92.68       93.92      1.76 o 
   2   2  12        0.33       -0.26      1.21 o 
   3   2  12        1.64        2.28      1.68 o 
  -4   3  12        5.28       18.13      9.11 o 
  -3   3  12       11.92        7.29      3.58 o 
  -2   3  12       48.25       38.66      2.10 o 
  -1   3  12       15.97       20.27      1.30 o 
   0   3  12       17.25       17.59      1.40 o 
   1   3  12        1.98        2.30      1.58 o 
   2   3  12       30.85       26.52      2.72 o 
   3   3  12        2.21       13.20      3.30 o 
  -4   4  12        2.82        6.01      4.46 o 
  -3   4  12       28.88       31.11      4.79 o 
  -2   4  12       27.48       23.61      1.67 o 
  -1   4  12       98.22       98.91      1.81 o 
   0   4  12        7.12        5.93      1.39 o 
   1   4  12        2.80        2.81      1.23 o 
   2   4  12        7.68        7.57      2.30 o 
   3   4  12        0.00        9.60      2.27 o 
  -4   5  12        1.72       -3.41      3.41 o 
  -3   5  12        2.74        1.97      3.55 o 
  -2   5  12       32.87       34.09      1.89 o 
  -1   5  12      321.81      329.40      4.49 o 
   0   5  12       46.27       41.01      2.54 o 
   1   5  12        2.22        1.86      1.23 o 
   2   5  12        4.59        9.31      3.06 o 
   3   5  12       25.87       31.04      4.26 o 
  -4   6  12       15.21       23.10      2.21 o 
  -3   6  12       10.15        4.15      3.02 o 
  -2   6  12       40.51       44.36      2.30 o 
  -1   6  12       10.39        9.49      1.65 o 
   0   6  12      176.07      170.86      2.27 o 
   1   6  12        9.18       12.40      1.87 o 
   2   6  12       13.90       13.18      1.69 o 
   3   6  12        4.61        9.72      4.27 o 
  -3   7  12        2.09       -1.41      4.11 o 
  -2   7  12        9.10        4.80      2.16 o 
  -1   7  12      101.42       95.69      2.65 o 
   0   7  12      108.69      114.85      2.23 o 
   1   7  12        2.22        7.20      2.46 o 
   2   7  12       12.11       17.84      2.47 o 
   3   7  12       25.49       14.12      8.24 o 
  -3   8  12        5.67       33.39      4.84 o 
  -2   8  12        3.39        0.39      3.86 o 
  -1   8  12        9.53       14.47      2.04 o 
   0   8  12        0.69        3.17      1.84 o 
   1   8  12        7.74       -0.32      1.76 o 
   2   8  12        4.55        5.01      3.19 o 
  -3   9  12        0.62       -4.86      4.86 o 
  -2   9  12        7.05       13.77      1.92 o 
  -1   9  12        1.36        0.97      9.06 o 
   0   9  12        2.68       -1.73      1.73 o 
   1   9  12        9.79       14.39      4.84 o 
   2   9  12        0.62       -0.80      2.40 o 
  -2  10  12        1.86        6.09      5.26 o 
  -1  10  12        1.75       13.94      2.06 o 
   0  10  12        4.40       10.15      8.02 o 
   1  10  12        1.18        8.59      1.60 o 
  -1  11  12        3.00        1.93      4.08 o 
   0  11  12        0.05       10.58      1.93 o 
  -3   0  13       23.14       29.95      6.39 o 
  -1   0  13        0.63       -0.16      1.29 o 
   1   0  13       91.43       91.85      5.07 o 
   3   0  13       31.86       39.15      3.88 o 
  -4   1  13        0.06        3.84      1.91 o 
  -3   1  13        0.08       -1.27      2.06 o 
  -2   1  13        3.98        5.62      1.06 o 
  -1   1  13        8.57        8.54      1.25 o 
   0   1  13        1.26        1.34      1.16 o 
   1   1  13      137.65      140.16      2.07 o 
   2   1  13       58.31       62.37      4.15 o 
   3   1  13       17.31       22.62      5.58 o 
  -4   2  13       20.43       24.19      4.52 o 
  -3   2  13       30.88       24.63      3.20 o 
  -2   2  13        5.26       -0.78      1.45 o 
  -1   2  13       23.30       25.69      1.33 o 
   0   2  13        0.24       -1.07      2.44 o 
   1   2  13       57.74       55.45      1.72 o 
   2   2  13       60.45       69.23      2.64 o 
   3   2  13        1.15        2.89      4.76 o 
  -4   3  13       13.40       21.68      5.60 o 
  -3   3  13       32.14       24.79      3.47 o 
  -2   3  13        0.44        2.43      1.70 o 
  -1   3  13       27.35       24.38      1.36 o 
   0   3  13      120.53      124.33      4.87 o 
   1   3  13       92.01       96.82      2.33 o 
   2   3  13       44.77       42.92      3.48 o 
   3   3  13        0.25        1.71      2.10 o 
  -4   4  13       14.73        4.14      2.64 o 
  -3   4  13        5.34        4.56      1.90 o 
  -2   4  13       52.73       46.80      3.40 o 
  -1   4  13        4.17        4.18      1.18 o 
   0   4  13      104.40      104.74      2.12 o 
   1   4  13      121.90      116.31      2.66 o 
   2   4  13        4.51        6.79      1.50 o 
   3   4  13        1.76        1.65      2.56 o 
  -4   5  13        1.06        2.06      5.62 o 
  -3   5  13        0.46       -3.10      3.10 o 
  -2   5  13       20.86       22.87      2.13 o 
  -1   5  13        2.82        2.55      1.80 o 
   0   5  13       18.64       16.87      2.04 o 
   1   5  13        8.69       12.28      3.26 o 
   2   5  13        5.38        6.83      3.48 o 
   3   5  13        3.22       -3.73      4.28 o 
  -3   6  13        1.90       -3.14      3.14 o 
  -2   6  13        0.43        6.42      4.08 o 
  -1   6  13        2.87        7.05      2.10 o 
   0   6  13        2.39        5.63      2.23 o 
   1   6  13        2.41       -1.91      1.91 o 
   2   6  13        1.52       -0.80      1.75 o 
  -3   7  13        0.01        6.95      4.26 o 
  -2   7  13        1.97        8.51      3.53 o 
  -1   7  13        5.94        7.22      2.85 o 
   0   7  13        1.86       -0.55      2.12 o 
   1   7  13        0.03        8.90      3.14 o 
   2   7  13        0.74        6.45      2.89 o 
  -3   8  13        5.61       31.52      5.41 o 
  -2   8  13        0.08       13.49     10.24 o 
  -1   8  13        0.01       -1.43      1.76 o 
   0   8  13       18.67       18.13      1.61 o 
   1   8  13       10.97       18.41      3.72 o 
   2   8  13        0.47       17.06      5.26 o 
  -2   9  13        0.30       23.20      6.04 o 
  -1   9  13       13.59       13.08      3.53 o 
   0   9  13       38.02       33.25      2.94 o 
   1   9  13       32.06       30.40      2.88 o 
  -1  10  13        0.61       22.40     12.15 o 
   0  10  13       15.88       12.09      7.94 o 
   1  10  13        9.92       12.53      4.06 o 
  -4   0  14        0.35       13.40      4.16 o 
  -2   0  14       68.94       60.41      3.85 o 
   0   0  14        0.30       -2.16      2.16 o 
   2   0  14       46.94       49.78      6.85 o 
  -4   1  14        2.48       -5.95      6.26 o 
  -3   1  14        0.53       -1.88      1.88 o 
  -2   1  14        0.08        1.48      3.47 o 
  -1   1  14       62.52       57.15      2.32 o 
   0   1  14        0.16        1.60      1.73 o 
   1   1  14        7.87       10.41      1.90 o 
   2   1  14        3.86       12.02      4.61 o 
   3   1  14       47.66       50.08      2.73 o 
  -4   2  14       28.51       34.19      3.45 o 
  -3   2  14       27.30       38.45      4.52 o 
  -2   2  14        0.99       -0.82      2.33 o 
  -1   2  14        2.10        1.76      1.32 o 
   0   2  14       33.54       28.60      4.02 o 
   1   2  14        0.39       -1.27      1.27 o 
   2   2  14       15.14       11.87      2.54 o 
   3   2  14       13.02        4.18      2.23 o 
  -4   3  14        0.69       -3.48      3.48 o 
  -3   3  14        5.03        3.61      1.80 o 
  -2   3  14        2.87        8.01      2.53 o 
  -1   3  14        0.36        1.45      2.57 o 
   0   3  14       37.82       37.34      1.52 o 
   1   3  14       29.48       26.12      3.25 o 
   2   3  14        0.85        4.57      4.29 o 
   3   3  14        0.32        8.66      2.20 o 
  -3   4  14       68.57       58.64      4.52 o 
  -2   4  14        0.13        1.05      1.62 o 
  -1   4  14       11.14       16.75      2.69 o 
   0   4  14       32.34       32.24      1.53 o 
   1   4  14        9.33        9.17      2.22 o 
   2   4  14        4.28        6.03      3.51 o 
  -3   5  14        0.06       -0.29      2.52 o 
  -2   5  14        1.15        2.35      1.26 o 
  -1   5  14        0.08        0.82      2.60 o 
   0   5  14        0.43        1.33      2.29 o 
   1   5  14        1.06        5.06      2.35 o 
   2   5  14        7.54        2.58      3.10 o 
  -3   6  14        3.39       19.83      1.93 o 
  -2   6  14        6.29        8.57      3.83 o 
  -1   6  14       36.11       34.81      2.57 o 
   0   6  14       12.06       10.61      2.22 o 
   1   6  14        0.65       -0.36      4.04 o 
   2   6  14        3.83        3.60      2.35 o 
  -3   7  14        2.70       -2.44      8.93 o 
  -2   7  14        2.21        0.02      3.84 o 
  -1   7  14       22.57       20.57      3.30 o 
   0   7  14       20.11       18.81      3.69 o 
   1   7  14        0.16       -1.59      1.59 o 
   2   7  14        1.19        3.46      3.09 o 
  -2   8  14        0.01       -2.54      2.54 o 
  -1   8  14        1.00       -3.28      5.12 o 
   0   8  14       32.30       35.16      3.92 o 
   1   8  14       43.31       60.08      3.27 o 
  -2   9  14        0.30       26.58     20.59 o 
  -1   9  14        1.53       -1.23      9.08 o 
   0   9  14       47.54       53.86      6.07 o 
   1   9  14       24.63       37.10      6.21 o 
  -3   0  15        2.19        5.47      2.14 o 
  -1   0  15       41.79       35.26      5.80 o 
   1   0  15        5.45       -0.82      1.92 o 
  -3   1  15       15.08       14.89      2.54 o 
  -2   1  15       18.22        7.13      3.16 o 
  -1   1  15        8.39        9.45      2.43 o 
   0   1  15        3.55        0.11      2.39 o 
   1   1  15        1.18        0.45      1.95 o 
   2   1  15      148.46      150.74      4.94 o 
  -3   2  15        0.57        1.26      2.20 o 
  -2   2  15       42.42       35.60      5.44 o 
  -1   2  15        2.95       -1.51      2.86 o 
   0   2  15        0.19        0.36      2.84 o 
   1   2  15       39.06       45.96      4.36 o 
   2   2  15        9.66        7.33      4.86 o 
  -3   3  15        3.84       -2.11      2.70 o 
  -2   3  15        0.12        9.83      1.51 o 
  -1   3  15       12.00       10.46      2.63 o 
   0   3  15        1.70        5.33      1.58 o 
   1   3  15       12.40       14.09      1.31 o 
   2   3  15        0.50       -0.16      4.54 o 
  -3   4  15        5.30       15.98      1.99 o 
  -2   4  15       22.46       27.67      5.04 o 
  -1   4  15       13.88       20.05      3.60 o 
   0   4  15        7.94        7.67      2.27 o 
   1   4  15        0.02        0.41      1.24 o 
   2   4  15        0.02        5.13      3.37 o 
  -3   5  15        0.78       19.86     12.98 o 
  -2   5  15        2.01        2.22      1.26 o 
  -1   5  15       13.06       15.86      3.12 o 
   0   5  15        1.74        0.01      3.64 o 
   1   5  15        1.58        3.96      2.16 o 
   2   5  15        0.48        3.58      2.30 o 
  -3   6  15        1.08        7.52      4.00 o 
  -2   6  15        1.80       11.43      5.21 o 
  -1   6  15        0.02        1.01      1.72 o 
   0   6  15        3.51        5.21      1.57 o 
   1   6  15        0.27        0.19      2.15 o 
   2   6  15        1.88       15.88      2.83 o 
  -2   7  15        2.02       10.37      4.27 o 
  -1   7  15        0.01       -1.33      1.33 o 
   0   7  15        0.96        8.62      4.60 o 
   1   7  15        1.67       -4.89      4.89 o 
  -1   8  15        1.63       10.56      6.18 o 
   0   8  15        0.70       -3.02      3.02 o 
  -2   0  16        1.40       -2.76      3.00 o 
   0   0  16       26.74       31.01      6.70 o 
   2   0  16        0.04        5.01     12.39 o 
  -3   1  16        0.69        6.33      3.98 o 
  -2   1  16       10.41       15.38      3.15 o 
  -1   1  16        0.02        0.06      2.66 o 
   0   1  16        6.36       11.85      3.60 o 
   1   1  16        1.35        2.45      3.16 o 
   2   1  16        2.48        8.11      4.43 o 
  -3   2  16        1.22       -4.53      6.16 o 
  -2   2  16       12.48       19.70      3.51 o 
  -1   2  16       44.92       50.74      4.97 o 
   0   2  16        0.02       11.92      3.53 o 
   1   2  16       10.49       12.71      2.62 o 
   2   2  16        2.80        2.87      2.89 o 
  -3   3  16       18.51       14.09      2.56 o 
  -2   3  16        0.05        5.19      4.27 o 
  -1   3  16       11.31       12.03      4.78 o 
   0   3  16        3.26        2.80      4.40 o 
   1   3  16        4.39        0.05      2.18 o 
   2   3  16        4.35       24.23      9.42 o 
  -3   4  16       13.76       24.29     10.27 o 
  -2   4  16        6.98        2.55      2.69 o 
  -1   4  16       16.06       26.73      3.57 o 
   0   4  16       33.03       33.49      3.51 o 
   1   4  16       10.44        9.72      2.95 o 
  -2   5  16        0.21       11.24      6.19 o 
  -1   5  16        0.07        3.67      5.67 o 
   0   5  16        3.44        4.01      1.70 o 
   1   5  16        0.21        2.29      2.33 o 
  -2   6  16        1.44       20.29      8.08 o 
  -1   6  16        6.61       16.33      2.79 o 
   0   6  16        5.82       10.95      2.31 o 
   1   6  16        0.55        3.77      4.56 o 
  -1   7  16        0.34       15.38      3.22 o 
   0   7  16        0.98        2.04      3.06 o 
  -1   0  17       52.05       46.91      3.62 o 
   1   0  17        0.00       18.00      4.17 o 
  -2   1  17        0.36        0.23      3.92 o 
  -1   1  17       16.96       17.14      5.70 o 
   0   1  17        0.69        2.33      5.49 o 
   1   1  17        0.11       19.44      5.60 o 
  -2   2  17        0.25        5.40      7.08 o 
  -1   2  17        1.65       11.07      4.97 o 
   0   2  17       25.45       27.37      5.42 o 
   1   2  17        1.84       -2.50      2.62 o 
  -2   3  17        3.18        7.94      1.69 o 
  -1   3  17        2.85        0.66      4.63 o 
   0   3  17        4.92       18.14      4.48 o 
   1   3  17        2.86       14.67      3.95 o 
  -2   4  17        3.72        9.94      2.77 o 
  -1   4  17        1.82        7.86      3.80 o 
   0   4  17        5.56       -0.75      1.63 o 
   1   4  17        1.64        6.44      4.18 o 
  -1   5  17        0.79       -1.29      1.95 o 
   0   5  17        0.72        3.62      1.69 o 
  -1   6  17       10.11       27.45      7.01 o 
  -2   0  18        4.58        5.51      3.26 o 
   0   0  18       33.58       41.49      3.01 o 
  -2   1  18        0.09        4.25      2.66 o 
  -1   1  18        8.32       22.53      5.99 o 
   0   1  18        2.12        4.21      1.90 o 
  -1   2  18        0.28       11.52      9.98 o 
   0   2  18       12.78       18.90      4.52 o 
  -1   3  18        0.07       12.98      4.55 o 
   0   3  18        0.18        1.35      8.31 o 
                                                 
